# Supplementary material for: Chemical modulators of the innate immune response alter gypsy moth larval susceptibility to Bacillus thuringiensis
Source: BMC Microbiol. 2010 Apr 27;10:129. doi: 10.1186/1471-2180-10-129 (PMC2873493; doi:10.1186/1471-2180-10-129)
Supplement: Additional file 2 — Table S1. Summary of the log-rank statistics of survival of third-instar gypsy moth larvae following ingestion of B. thuringiensis toxin and various bacterial cell components. [file 1471-2180-10-129-S2.XLS]

## Sheet: Sheet1
Compound added to B. thuringiensis	N	Failed	Censored	% Censored	Log-Rank	Wilcoxon	Median Survival (days) ± SE
Bt cell preparation (DiPel, 50 IU)
Bt alone	60	53	6	10.17	16.616	12782	3.95 ± 0.26
Bt, antibiotics	60	38	22	36.67	-39.041	-26407	6.67 ± 0.17
Enterobacter sp. NAB3	60	53	6	10.17	19.463	15114	3.59 ± 0.19
Enterobacter sp. NAB3, antibiotics	60	48	6	11.11	-4.555	-8143	5.44 ± 0.22
Crude lipopolysaccharide	60	52	8	13.33	16.107	14568	3.70 ± 0.27
Crude lipopolysaccharide, antibiotics	60	39	21	35	-32.466	-21799	6.38 ± 0.21
Purified lipopolysaccharide	60	52	8	13.33	18.242	15920	3.52 ± 0.19
Purified lipopolysaccharide, antibiotics	60	38	22	36.67	-33.904	-22463	6.38 ± 0.16
Bacillus cereus peptidoglycan	18	55	4	6.78	26.762	21259	3.24 ± 0.20
Bacillus cereus peptidoglycan, antibiotics	18	42	18	30	-25.151	-18291	5.77 ± 0.16
Vibrio fisheri peptidoglycan	60	14	4	22.22	-2.061	-1246	5.17 ± 0.49
Vibrio fisheri peptidoglycan, antibiotics	60	12	6	33.33	-10.297	-7075	6.56 ± 0.38
Tracheal cytotoxin	60	58	2	3.33	29.294	21715	3.28 ± 0.22
Tracheal cytotoxin, antibiotics	60	44	0	0	2.51	-5299	5.20 ± 0.15
Lysozyme-digested V. fisheri peptidoglycan	36	36	0	0	16.761	10347	3.64 ± 0.21
Lysozyme-digested V. fisheri peptidoglycan, antibiotics	36	32	4	11.11	0.333	-2730	5.08 ± 0.25
Lysozyme-digested V. fisheri peptidoglycan + purified lipopolysaccharide	36	28	8	22.22	1.168	2191	4.17 ± 0.22
Lysozyme-digested V. fisheri peptidoglycan + purified lipopolysaccharide, antibiotics	36	31	5	13.89	0.22	-443	4.94 ± 0.36
Bt Cry1Ac toxin (MVPII, 20 ug)
Bt alone	60	44	15	25.42	-4.24	-78	5.32 ± 0.28
Bt, antibiotics	60	47	13	21.67	-15.292	-14542	6.18 ± 0.20
Enterobacter sp. NAB3	60	58	2	3.33	32.312	25257	3.67 ± 0.20
Enterobacter sp. NAB3, antibiotics	60	57	3	5	11.449	2340	4.95 ± 0.16
Crude lipopolysaccharide	60	45	15	25	-7.946	-4563	5.58 ± 0.26
Crude lipopolysaccharide, antibiotics	60	45	15	25	-15.188	-12936	6.03 ± 0.21
Purified lipopolysaccharide	60	45	15	25	-1.457	2542	5.17 ± 0.27
Purified lipopolysaccharide, antibiotics	60	42	18	30	-17.059	-11506	5.98 ± 0.23
Bacillus cereus peptidoglycan	18	17	1	6	6.317	4375	4.28 ± 0.43
Bacillus cereus peptidoglycan, antibiotics	18	11	7	39	-9.458	-6707	6.17 ± 0.22
Vibrio fisheri peptidoglycan	60	45	15	25	-1.109	3523	5.17 ± 0.30
Vibrio fisheri peptidoglycan, antibiotics	60	45	15	25	-17.521	-14807	6.20 ± 0.21
Tracheal cytotoxin	60	44	16	26.67	-3.969	902	5.27 ± 0.28
Tracheal cytotoxin, antibiotics	60	43	17	28.33	-18.648	-14469	6.15 ± 0.21
Lysozyme-digested V. fisheri peptidoglycan	36	36	0	0	25.221	20006	3.19 ± 0.17
Lysozyme-digested V. fisheri peptidoglycan, antibiotics	36	36	0	0	9.188	1749	4.92 ± 0.15
Lysozyme-digested V. fisheri peptidoglycan + purified lipopolysaccharide	36	33	3	8.33	17.212	14491	3.64 ± 0.19
Lysozyme-digested V. fisheri peptidoglycan + purified lipopolysaccharide, antibiotics	36	36	0	0	9.982	3163	4.86 ± 0.20
The log-rank analysis was performed using PROC LIFETEST. Survival of third-instar gypsy moth larvae with gut bacteria (no antibiotics) and lacking gut bacteria (with antibiotics) were analyzed. The value N refers to the total number of larvae in each treatment. Failed events refer to larvae that died during the assay, while censored events represent the number of larvae alive at the end of the as…
