# Supplementary material for: Chemical modulators of the innate immune response alter gypsy moth larval susceptibility to Bacillus thuringiensis
Source: BMC Microbiol. 2010 Apr 27;10:129. doi: 10.1186/1471-2180-10-129 (PMC2873493; doi:10.1186/1471-2180-10-129)
Supplement: Additional file 3 — Table S2. Larval mortality to bacterial cell-derived compounds in the absence of B. thuringiensis. [file 1471-2180-10-129-S3.XLS]

## Sheet: Sheet1
		Total Mortality (mean proportion ± SE)
Treatment	N	Reared with antibiotics	Reared without antibiotics
no treatment	60	0.02 ± 0.02	0.00 ± 0.00
Enterobacter sp. NAB3	60	0.00 ± 0.00	0.00 ± 0.00
Crude lipopolysaccharide	60	0.00 ± 0.00	0.02 ± 0.02
Purified lipopolysaccharide	60	0.00 ± 0.00	0.00 ± 0.00
Bacillus cereus peptidoglycan	18	0.00 ± 0.00	0.00 ± 0.00
Vibrio fisheri peptidoglycan	60	0.00 ± 0.00	0.02 ± 0.02
Tracheal cytotoxin	60	0.00 ± 0.00	0.04 ± 0.01
Lysozyme-digested V. fisheri peptidoglycan	36	0.00 ± 0.00	0.00 ± 0.00
Lysozyme-digested V. fisheri peptidoglycan + purified lipopolysaccharide	36	0.00 ± 0.00	0.00 ± 0.00
Effects of bacterial cell-derived compounds on mortality of larvae reared without enteric bacteria (antibiotics) or with enteric bacteria (no antibiotics). The value N refers to the total number of larvae tested per treatment; the same number of larvae were tested both with and without rearing on antibiotics.
