# Supplementary material for: Chemical modulators of the innate immune response alter gypsy moth larval susceptibility to Bacillus thuringiensis
Source: BMC Microbiol. 2010 Apr 27;10:129. doi: 10.1186/1471-2180-10-129 (PMC2873493; doi:10.1186/1471-2180-10-129)
Supplement: Additional file 4 — Table S3. Summary of the log-rank statistics of survival of third-instar gypsy moth larvae following ingestion of B. thuringiensis toxin and various concentrations of three COX inhibitors. [file 1471-2180-10-129-S4.XLS]

## Sheet: Sheet1
Compound added to B. thuringiensis toxin (MVPII)	Compound concentration (µg)	N	Failed	Censored	% Censored	Log-Rank	Wilcoxon	Median Survival (days) ± SE
B. thuringiensis toxin control	-	48	44	4	8.33	17.825	3973	5.15 ± 0.24
Acetylsalicylic acid	100	36	29	7	19.44	4.411	213	5.89 ± 0.26
	10	48	44	4	8.33	15.831	2862	5.25 ± 0.21
	1	36	33	3	8.33	14.709	3685	4.89 ± 0.25
	0.1	36	34	2	5.56	18.522	5387	4.42 ± 0.18
	0.01	36	34	2	5.56	15.2	3590	4.94 ± 0.23
Piroxicam	100	36	36	0	0	18.67	4350	4.50 ± 0.22
	10	48	44	4	8.33	14.141	2566	5.38 ± 0.21
	1	36	34	2	5.56	16.61	4304	4.69 ± 0.24
	0.1	35	30	5	14.29	9.859	2376	5.20 ± 0.28
	0.01	36	33	3	8.33	10.819	2000	5.06 ± 0.15
Indomethacin	100	35	33	2	5.71	19.278	5042	4.66 ± 0.30
	10	40	40	0	0	19.261	3814	5.60 ± 0.21
	1	36	28	8	22.22	4.485	219	6.47 ± 0.25
	0.1	35	23	12	34.29	2.136	584	6.14 ± 0.31
	0.01	35	29	6	17.14	9.037	1704	5.97 ± 0.27
Glutathione	10	48	45	3	6.25	27.461	6799	4.65 ± 0.25
	1	36	22	14	38.89	1.684	345	5.75 ± 0.24
	0.1	36	30	6	16.67	10.479	1749	5.94 ± 0.29
	0.01	36	27	8	22.86	6.727	803	6.20 ± 0.27
The log-rank analysis was performed using PROC LIFETEST. The value N refers to the total number of larvae in each treatment. Failed events refer to larvae that died during the assay, while censored events represent the number of larvae alive at the end of the assay period.
